# Supplementary material for: The Effects of Warming-Shifted Plant Phenology on Ecosystem Carbon Exchange Are Regulated by Precipitation in a Semi-Arid Grassland
Source: PLoS One. 2012 Feb 16;7(2):e32088. doi: 10.1371/journal.pone.0032088 (PMC3281109; doi:10.1371/journal.pone.0032088)
Supplement: Supporting Information S1 — Data of flowering time of all species and in all growing seasons. (XLS) [file pone.0032088.s001.xls]

## Sheet: Sheet1
Flowering data
		Pa				Pb				Ac				Pt				Ab				Sk				Ha				Af
Replicate_number	Treatment	2006	2007	2008	2009	2006	2007	2008	2009	2006	2007	2008	2009	2006	2007	2008	2009	2006	2007	2008	2009	2006	2007	2008	2009	2006	2007	2008	2009	2006	2007	2008	2009
1	C	127.345	127.503	133.293	124.922	146.573	146.573	165.301	159.054	166.698	167.251	172.418	179.253	210.5	187.722	195.121	191.229	210.619	221.865	213.992	230.954	210.122	232.304	188.156	221.551	222.941	223.972	227.631	228.101	240.906	234.714	213.992	234.338
2	C	129.618	129.1	134.205	122.981	146.543	146.543	161.673	162.119	164.545	166.544	169.805	181.201	208.61	185.399	194.686	192.947	211.68	219.947	217.729	230.436	213.103	230.869	187.403	225.192	221.201	226.742	222.131	226.355	237.768	226.632	212.922	232.548
3	C	125.976	125.781	136.037	122.495	146.614	146.614	157.093	162.119	164.68	164.748	178.637	183.024	205.556	180.87	185.89	192.256	206.147	222.273	213.439	229.813	216.598	231.277	186.996	223.873	223.104	229.46	228.535	225.526	235.258	223.2	209.489	229.203
4	C	124.75	123.961	131.749	124.223	146.896	146.896	165.825	162.604	165.55	157.623	172.905	182.785	206.097	184.552	191.651	193.23	209.949	218.557	217.319	231.058	212.029	230.809	186.547	224.516	223.93	226.597	225.044	226.124	233.023	226.671	214.363	234.588
5	C	122.36	121.879	132.977	123.958	146.573	146.573	160.018	163.772	165.307	164.19	173.918	183.232	207.495	186.208	189.367	194.023	216.519	220.661	215.62	231.058	209.181	231.042	185.447	225.482	223.518	226.597	218.452	223.112	232.666	225.312	213.425	233.376
6	C	124.928	123.683	133.044	122.335	146.238	146.238	160.128	163.046	165.063	164.071	169.746	183.927	209.595	182.561	185.757	192.659	212.343	220.661	215.62	233.029	212.361	231.363	186.91	226.005	222.951	226.213	228.47	221.806	234.074	226.13	213.311	233.428
1	D	125.79	125.816	132.563	123.641	144.785	144.785	156.092	162.55	166.925	163.615	170.727	180.718	205.548	184.864	194.45	192.489	211.579	223.251	216.412	230.723	209.588	230.649	187.785	224.319	222.122	226.543	228.268	224.301	241.151	229.525	216.846	237.309
2	D	125.16	123.838	132.744	122.262	144.005	144.005	160.265	162.55	165.767	168.758	170.238	183.029	205.493	187.005	184.146	192.645	209.001	222	215.864	228.664	211.5	231.296	187.034	224.497	222.379	225.331	229.119	227.392	239.736	224.549	213.662	233.824
3	D	130.402	126.53	132.554	123.025	143.28	143.28	158.683	161.279	165.395	165.624	175.461	183.654	204.615	185.6	190.069	192.413	214.098	228.94	214.48	230.182	214.536	230.754	186.948	224.623	219.942	227.435	223.353	223.841	231.789	231.244	212.846	232.716
4	D	123.423	122.841	135.229	122.998	148.303	148.303	159.034	165.139	166.79	165.253	171.202	183.675	205.686	184.689	184.632	192.336	217.733	224.378	218.643	230.182	214.061	230.388	187.192	224.705	219.01	224.601	225.993	224.562	228.471	225.228	210.323	230.046
5	D	125.16	123.993	133.828	122.769	145.793	145.793	164.673	162.541	164.031	165.079	169.338	183.572	203.784	182.623	189.544	192.259	211.292	223.71	213.539	231.158	210.835	231.311	187.019	222.268	220.907	227.085	223.37	225.103	230.909	227.549	216.635	236.556
6	D	121.025	120.008	129.545	122.321	145.553	145.553	155.456	161.24	164.727	165.414	174.73	182.732	205.982	184.401	188.496	183.833	212.28	224.443	215.787	230.182	205.299	230.092	187.196	226.911	221.582	226.299	225.854	226.214	229.161	228.943	214.558	234.899
1	N	127.082	126.191	131.969	124.164	144.446	144.446	159.234	162.345	158.808	170.268	171.564	183.332	207.477	190.1	193.851	192.178	203.178	214.288	213.069	230.847	214.956	230.193	186.475	224.461	222.89	229.77	228.234	223.192	239.863	233.761	213.634	233.814
2	N	125.342	124.984	133.025	120.927	146.358	146.358	159.343	162.684	164.451	169.686	172.566	182.562	204.51	185.106	187.426	192.06	218.347	217.342	213.185	229.886	211.101	230.542	186.784	224.717	225.173	229.603	225.603	225.777	243.358	224.191	213.611	233.844
3	N	125.4	124.172	133.149	122.574	142.293	142.293	159.598	161.504	164.624	154.254	174.661	182.935	202.966	183.476	188.296	189.512	212.514	222.62	214.096	230.105	212.252	230.046	186.566	221.857	223.438	230.812	225.62	225.672	230.461	225.257	211.818	231.547
4	N	124.721	124.026	135.828	122.362	143.772	143.772	159.234	162.345	163.735	166.75	174.882	183.048	204.292	183.817	188.236	191.372	212.033	217.342	213.185	229.886	211.029	230.101	186.624	224.443	222.09	225.587	220.993	230.009	233.725	227.238	214.14	234.317
5	N	126.878	123.315	132.843	123.214	144.217	144.217	149.486	159.548	164.358	164.015	174.15	183.021	204.989	184.435	187.441	191.591	214.922	217.342	213.185	229.886	211.496	231.463	186.476	225.636	223.033	228.861	229.043	226.259	225.431	209.533	214.559	234.191
6	N	122.974	122.343	132.082	122.205	144.217	144.217	168.506	165.644	165.285	159.117	172.281	182.496	203.143	179.677	186.331	193.632	211.204	215.118	212.389	228.707	210.06	231.621	186.585	225.297	220.715	228.954	224.125	223.754	229.455	227.653	213.773	234.063
1	W	125.657	122.027	132.454	122.199	141.263	141.263	156.426	157.929	164.506	169.318	170.856	180.446	205.885	184.539	189.081	190.526	204.525	217.818	211.217	229.568	212.508	230.423	186.982	224.324	220.249	225.444	227.489	226.148	241.976	228.8	213.588	233.829
2	W	127.625	127.447	132.08	122.87	143.516	143.516	162.218	158.375	161.945	152.484	169.941	182.253	204.819	183.361	184.333	191.97	209.733	222.684	215.109	230.498	212.627	231.511	185.595	224.176	221.044	228.133	228.955	227.985	232.226	227.115	211.899	231.682
3	W	122.914	121.562	128.33	122.784	148.505	148.505	162.185	160.733	163.203	164.063	170.523	181.695	206.072	181.992	190.826	191.85	209.452	224.946	217.149	230.656	215.731	230.224	187.364	224.251	224.564	226.911	229.735	222.447	233.153	226.269	213.028	232.908
4	W	124.505	122.979	130.913	122.789	150.087	150.087	162.104	158.175	163.676	163.98	169.835	183.211	202.879	179.688	186.413	190.322	212.24	224.317	211.954	229.642	210.041	230.811	186.497	224.019	222.041	227.526	227.592	224.571	226.954	222.935	216.338	236.621
5	W	121.824	120.878	130.788	123.304	145.843	145.843	163.631	152.029	163.488	162.578	170.704	182.756	206.64	184.564	186.348	192.444	215.937	222.684	214.102	229.568	209.202	231.365	186.929	224.494	221.142	227.768	223.386	227.779	234.036	222.152	213.551	233.62
6	W	124.505	122.979	130.913	122.789	145.843	145.843	166.061	161.811	164.482	162.485	174.542	182.315	204.462	186.023	189.593	193.722	212.41	223.654	215.083	227.476	212.022	231.525	186.673	222.771	221.093	225.569	228.396	227.147	231.948	226.452	214.193	234.416
Treatments
	C - Control
	D - Daytime warming
	N - Nighttime warming
	W - Whole-day warming
Plant species names:
	Pa - Potentilla acaulis L.
	Pb - Potentilla bifurca L.
	Ac - Agropyron cristatum L.
	Pt - Potentilla tanacetifolia Willd.
	Ab - Allium bidentatum Fisch. ex Prokh.
	Sk - Stipa krylovii Roshev.
	Ha - Heteropappus altaicus Wild.
	Af - Artemisia frigida Willd.
Unit: Julian day
