# Supplementary material for: The Effects of Warming-Shifted Plant Phenology on Ecosystem Carbon Exchange Are Regulated by Precipitation in a Semi-Arid Grassland
Source: PLoS One. 2012 Feb 16;7(2):e32088. doi: 10.1371/journal.pone.0032088 (PMC3281109; doi:10.1371/journal.pone.0032088)
Supplement: Supporting Information S2 — Data of fruiting time of all species and in all growing seasons. (XLS) [file pone.0032088.s002.xls]

## Sheet: Sheet1
Fruiting date
		Pa				Pb				Ac				Pt				Ab				Sk				Ha				Af
Replicate_number	Treatment	2006	2007	2008	2009	2006	2007	2008	2009	2006	2007	2008	2009	2006	2007	2008	2009	2006	2007	2008	2009	2006	2007	2008	2009	2006	2007	2008	2009	2006	2007	2008	2009
1	C	134.792	135.946	144.064	139.044	159.935	167.817	174.538	169.343	198.058	194.324	190.758	190.298	223.778	198.088	205.415	201.464	228.403	228.775	222.114	240.002	229.803	249.669	202.689	247.515	239.41	234.36	241.301	234.507	260.941	247.371	220.612	242.658
2	C	138.25	138.834	144.583	135.88	155.961	169.478	173.086	175.233	198.895	183.826	189.212	190.727	221.422	194.143	206.091	197.999	229.102	226.276	223.687	237.645	232.225	242.756	199.585	246.356	236.113	238.822	235.312	235.564	258.917	239.567	220.369	241.884
3	C	137.011	138.168	148.792	138.463	157.744	167.709	165.617	175.233	201.095	189.553	193.453	191.995	220.452	191.32	195.238	198.22	223.436	227.795	220.621	238.185	236.559	244.141	199.352	241.692	237.556	242.737	242.251	236.661	258.888	238.062	217.592	239.306
4	C	133.144	133.487	140.258	137.03	156.94	169.478	176.538	174.982	200.188	190.671	192.713	188.924	221.526	194.143	206.567	202.517	227.298	224.929	223.326	238.896	230.545	243.241	199.481	243.739	239.421	237.705	238.906	236.301	259.51	242.302	221.699	243.775
5	C	136.25	137.416	143.268	142.364	157.615	172.906	174.975	177.723	199.473	194.982	196.972	189.292	223.67	193.975	205.185	200.087	234.922	226.944	222.437	238.896	228.587	241.68	197.794	244.913	240.959	237.705	233.903	235.289	256.003	239.315	221.706	243.729
6	C	135.686	135.74	143.465	139.44	157.494	169.478	173.763	178.884	199.128	190.671	193.171	190.165	224.815	193.189	196.538	201.573	229.911	226.944	222.437	239.749	231.719	243.357	199.78	245.832	238.025	234.9	241.763	231.158	255.909	240.749	220.731	242.726
1	D	132.535	133.425	142.354	137.904	156.167	172.048	166.384	176.616	202.422	197.585	189.342	190.035	219.902	198.725	204.617	201.391	228.522	229.8	221.979	237.408	224.927	243.063	201.62	245.553	237.055	236.568	241.219	231.289	261.288	240.974	224.219	246.536
2	D	135.842	136.266	142.754	133.564	151.841	172.048	171.055	176.616	198.848	198.62	189.858	190.772	219.612	201.92	195.026	201.729	226.579	228.668	222.025	234.596	225.068	242.601	200.174	243.296	236.675	234.477	242.997	237.709	262.133	240.081	220.859	242.827
3	D	142.804	139.994	142.013	138.165	154.434	172.048	167.65	173.279	197.831	195.462	195.154	189.145	218.509	200.874	200.466	201.459	233.189	236.036	220.953	236.52	234.587	241.235	199.389	243.94	233.996	237.249	236.545	230.719	257.124	247.769	219.441	240.981
4	D	133.24	133.935	145.782	136.859	159.057	172.048	172.257	177.116	198.05	180.045	191.737	189.136	220.747	195.065	195.007	201.63	236.398	229.723	224.741	236.52	235.263	243.194	199.989	242.136	232.813	234.485	239.557	231.331	255.29	242.834	219.307	241.219
5	D	135.842	138.582	143.993	136.464	154.995	172.423	177.331	177.6	200.488	204.448	187.555	189.78	217.766	197.007	202.044	201.37	229.999	233.642	221.479	237.557	231.258	243.875	200.194	245.846	234.364	236.468	236.903	233.511	254.456	242.831	226.089	248.278
6	D	134.788	135.395	139.627	136.166	158.22	171.674	178.868	178.468	199.746	196.611	193.07	191.006	219.718	195.081	201.345	197.842	229.333	229.948	222.235	236.52	222.145	241.39	200.273	248.958	235.451	235.039	240.122	235.594	256.908	242.351	221.188	243.186
1	N	136.627	136.928	142.019	139.864	155.357	169.574	173.533	176.714	193.181	189.22	191.82	189.572	220.293	198.206	203.92	200.987	221.367	224.539	220.8	235.248	235.327	242.108	197.587	244.287	236.688	237.574	241.662	234.071	259.026	242.528	220.364	242.245
2	N	134.153	134.948	142.824	135.756	156.934	165.851	171.551	174.668	196.755	186.358	194.391	190.094	218.864	197.378	196.061	201.218	238.181	225.525	221.53	236.153	224.659	242.683	198.786	243.037	238.575	239.015	239.377	236.169	266.002	238.228	220.264	242.155
3	N	135.852	135.873	143.274	137.718	149.226	171.777	174.244	173.175	195.056	190.952	200.615	190.315	218.799	192.247	198.812	198.47	230.232	228.451	220.869	237.367	226.819	242.873	199.87	242.835	236.254	242.335	239.477	236.219	257.998	241.722	218.831	240.408
4	N	136.566	137.3	146.921	136.508	153.648	169.574	173.533	176.714	197.84	189.545	189.854	191.216	218.941	193.092	200.217	196.987	230.731	225.525	221.53	236.153	226.727	241.956	200.251	242.643	236.699	234.906	236.155	241.041	257.188	243.5	221.734	243.839
5	N	138.304	135.876	142.561	139.471	153.791	171.093	168.78	174.948	195.737	189.545	195.938	191.153	218.061	200.941	200.961	200.234	233.867	225.525	221.53	236.153	224.203	243.037	199.243	245.285	238.494	238.496	241.765	236.018	251.671	245.793	224.481	246.494
6	N	133.607	134.313	142.044	136.99	153.791	169.574	179.555	184.063	198.075	191.649	190.965	190.224	217.257	190.394	198.444	198.511	230.006	223.586	222.921	235.844	228.578	240.89	199.147	246.359	233.419	238.624	237.826	233.498	254.939	243.047	220.114	241.977
1	W	137.856	135.329	142.387	136.315	149.723	171.372	164.501	170.124	197.33	192.249	192.223	189.231	219.636	194.471	200.556	199.385	223.462	225.639	217.955	236.967	229.502	244.699	199.785	244.132	235.921	235.925	241.111	238.223	263.953	243.565	220.052	241.889
2	W	137.861	138.989	144.083	135.473	152.315	171.65	175.626	168.466	196.317	186.924	187.794	190.333	217.954	184.123	191.299	201.065	228.478	231.576	221.656	237.962	230.663	242.272	198.379	242.58	234.324	237.365	243.456	238.512	256.623	243.311	217.768	239.076
3	W	134.649	134.683	140.632	136.851	160.649	177.105	173.79	172.106	198.83	182.542	190.178	189.953	220.127	191.46	206.334	200.462	227.301	232.289	222.592	238.645	234.07	241.582	200.271	244.859	236.499	236.188	243.376	232.578	255.417	240.377	219.609	241.197
4	W	136.139	135.939	142.356	136.175	160.107	172.051	172.953	170.584	194.3	197.829	191.732	190.145	217.972	189.008	197.24	197.548	230.029	234.139	221.35	237.313	230.107	242.336	199.519	242.729	235.119	237.412	241.435	237.921	255.597	238.614	224.3	246.567
5	W	134.19	134.756	142.321	136.06	155.698	172.051	172.275	166.506	193.952	193.283	194.769	190.065	222.86	193.373	196.871	200.944	235.599	231.576	221.139	236.967	224.039	242.594	199.854	243.989	234.587	236.106	237.066	238.558	256.044	239.527	221.218	243.207
6	W	136.139	135.939	142.356	136.175	155.698	168.076	178.572	175.72	197.375	190.565	192.359	189.877	219.31	196.043	204.157	198.361	230.734	234.237	222.144	233.948	229.676	241.927	199.562	247.283	235.267	233.195	242.165	237.053	255.956	240.33	221.29	243.285
Treatments
	C - Control
	D - Daytime warming
	N - Nighttime warming
	W - Whole-day warming
Plant species names:
	Pa - Potentilla acaulis L.
	Pb - Potentilla bifurca L.
	Ac - Agropyron cristatum L.
	Pt - Potentilla tanacetifolia Willd.
	Ab - Allium bidentatum Fisch. ex Prokh.
	Sk - Stipa krylovii Roshev.
	Ha - Heteropappus altaicus Wild.
	Af - Artemisia frigida Willd.
Unit: Julian day
