# Supplementary material for: The Effects of Warming-Shifted Plant Phenology on Ecosystem Carbon Exchange Are Regulated by Precipitation in a Semi-Arid Grassland
Source: PLoS One. 2012 Feb 16;7(2):e32088. doi: 10.1371/journal.pone.0032088 (PMC3281109; doi:10.1371/journal.pone.0032088)
Supplement: Supporting Information S3 — Data of reproductive duration of all species in all growing seasons. (XLS) [file pone.0032088.s003.xls]

## Sheet: Sheet1
Reproductive duration
		Pa				Pb				Ac				Pt				Ab				Sk				Ha				Af
Replicate_number	Treatment	2006	2007	2008	2009	2006	2007	2008	2009	2006	2007	2008	2009	2006	2007	2008	2009	2006	2007	2008	2009	2006	2007	2008	2009	2006	2007	2008	2009	2006	2007	2008	2009
1	C	31.266	26.8099	34.7231	43.1164	32.9506	39.5225	38.9338	39.5361	46.5793	51.9918	29.4533	12.969	41.6036	40.7628	34.5285	37.3025	56.3678	22.9697	26.6465	24.4564	29.9828	15.7422	22.1882	34.2726	46.2517	32.0324	42.6074	20.0621	58.5102	45.2007	21.0137	29.4746
2	C	25.6132	30.088	33.8336	39.6235	29.0349	34.5226	37.5724	44.3964	50.8486	57.7537	32.0373	14.4635	39.7939	42.7356	38.2042	28.1787	56.0402	22.3782	23.3159	23.0723	27.2702	17.1721	19.4908	28.4761	45.2801	37.0395	43.9371	28.0078	63.1156	41.9838	23.3958	31.9784
3	C	32.721	37.8133	31.9057	48.7188	33.3308	36.8012	33.6349	44.3964	53.5848	59.5498	22.9365	14.1481	45.7231	39.9656	35.0864	25.0204	55.1762	18.314	23.5821	26.0671	23.4648	16.7687	19.1587	24.2988	43.8855	40.0021	42.1656	32.9868	68.9221	49.9403	25.1223	33.9752
4	C	25.4212	30.4882	25.782	39.3156	30.4513	34.5226	34.3612	38.8144	50.5071	66.0164	32.3949	12.2449	47.4413	61.6933	49.0307	34.9998	53.9926	22.4918	21.6738	25.1444	26.2891	18.2744	19.5494	26.1379	47.455	34.1356	43.6992	30.2717	75.6286	51.0124	22.9976	31.6196
5	C	41.042	46.924	31.9609	54.9249	32.1528	40.916	45.3343	45.5962	50.201	65.8216	36.6174	11.3429	53.7366	27.5174	50.6309	27.4888	57.8381	21.5384	23.8046	25.1444	31.8684	15.3755	18.4182	26.1311	45.875	34.1356	49.5981	37.3252	68.3908	47.096	25.8141	35.1939
6	C	31.5326	36.5316	33.229	52.0168	34.9963	34.5226	43.7663	53.6388	49.4853	60.2267	40.9298	12.6455	47.5169	43.7389	42.4255	32.2852	55.527	21.5384	23.8046	22.854	28.1073	17.2794	19.7611	26.6163	46.5025	27.4683	40.188	29.1342	64.8006	47.7195	23.306	32.139
1	D	20.0331	23.5268	30.6534	43.7315	37.8519	44.9871	34.1517	46.2726	50.8199	62.408	28.4528	14.003	44.7488	33.2628	33.9237	33.0509	54.287	22.0522	18.9234	21.2846	22.3434	18.1039	21.4584	28.4829	47.1594	30.5497	39.8226	22.3016	63.9792	43.5039	23.0676	31.6238
2	D	33.3402	36.655	31.9011	35.6238	24.8159	44.9871	36.2457	46.2726	47.46	57.2652	31.7408	13.1423	43.9084	56.6807	42.2319	34.712	55.5887	23.2391	20.8535	18.8413	19.8188	16.2242	20.7649	26.0616	46.4512	28.4292	42.7438	31.0316	68.4679	49.5661	22.4706	30.7046
3	D	35.0041	38.6166	29.4649	46.2781	33.0002	44.9871	29.2901	40.7548	47.4071	60.3995	31.0863	11.4481	43.7501	55.8476	34.8654	32.6348	58.9579	23.0837	21.4312	20.2287	27.766	15.1609	19.5958	26.1895	43.2217	30.6436	41.3307	21.5451	77.6409	60.1126	20.6832	28.2618
4	D	29.2681	34.5471	31.049	42.331	32.1089	44.9871	41.6858	38.5832	44.5478	60.7702	32.9458	10.8899	46.6643	34.6231	43.0971	34.5118	57.5871	18.1834	29.9172	20.2287	31.2934	18.531	19.9969	23.9197	42.8067	31.2338	43.1853	21.2903	80.4885	59.4397	27.7	37.1207
5	D	42.1241	40.5235	32.9511	41.8995	28.1745	41.8294	39.1184	49.6639	53.8754	60.9447	28.7064	11.2656	43.3991	58.3287	43.3148	32.7578	58.4837	31.3282	25.7656	20.5603	29.8751	17.9457	20.7274	31.0946	42.5543	29.5253	45.3594	26.0464	69.397	49.8793	28.7371	37.8407
6	D	40.2716	46.0611	30.2746	42.3712	37.9302	44.3556	36.0983	44.3094	51.2243	60.6096	28.8983	12.9453	43.576	48.4237	43.7008	48.5683	54.2079	18.0192	23.3782	20.2287	24.0127	16.5923	20.5087	29.2493	42.9161	27.4905	46.6697	28.4996	79.0989	42.8083	20.6572	28.1474
1	N	28.1914	32.9428	31.7951	47.5253	33.3902	39.1175	44.7722	47.6026	50.537	57.4401	33.3715	12.5361	39.8952	35.171	33.7386	32.2137	57.1782	32.8343	25.409	20.9616	28.899	17.6697	17.0443	26.6621	41.683	24.3347	41.0176	31.4328	70.5622	52.2189	21.0876	28.9411
2	N	26.3228	31.1522	30.8947	45.2678	31.4516	38.8932	39.0393	39.3987	47.9418	51.0762	35.2502	11.6181	44.6151	41.4325	34.1662	32.4593	60.1846	27.4399	27.853	19.7895	19.7945	17.7713	18.388	25.0051	41.9471	27.3794	44.0592	30.7216	70.7584	43.742	20.6837	28.0916
3	N	30.7953	35.6942	32.8862	46.1393	31.4105	40.222	46.4915	40.0483	43.3593	59.563	42.4685	11.3191	49.021	34.6854	37.5511	39.5302	54.6564	20.294	22.6815	22.8833	21.4687	18.3275	20.3741	28.1925	39.3401	33.3803	42.6062	31.6119	78.1308	59.9894	22.5986	31.9977
4	N	34.7794	40.0364	39.7746	43.2563	31.226	39.1175	44.7722	47.6026	51.61	54.0126	23.4969	13.7871	45.5479	32.0921	41.2393	25.3514	57.6177	27.4399	27.853	19.7895	22.9043	17.2058	20.7739	24.7989	44.7122	29.2876	53.0663	31.6218	70.628	55.3359	23.9039	33.0772
5	N	33.2282	37.636	30.6334	49.4774	30.4924	38.2373	58.0008	48.9506	46.5896	56.7475	33.4579	12.6259	40.7965	48.3659	45.8956	31.2271	57.9528	27.4399	27.853	19.7895	18.835	16.6575	18.7306	26.4799	47.4333	30.2667	39.1438	29.1125	74.8807	51.0623	30.1629	39.7235
6	N	31.4546	36.7034	31.3332	45.1698	30.4924	39.1175	35.5574	62.013	48.2066	61.6457	30.2802	11.8193	44.0152	39.2388	43.3929	19.3867	58.1163	29.1915	35.4684	22.5562	26.2552	13.3042	19.0622	28.0016	39.4091	31.3614	44.4622	29.8292	73.9175	50.9649	19.6515	26.5627
1	W	34.6047	38.4672	31.7717	43.2025	28.0713	32.7824	36.7475	40.9098	48.595	49.2159	34.0869	14.2725	42.8832	36.057	40.7141	33.8784	62.5852	26.9922	21.9717	23.4103	24.4749	20.8008	20.2495	26.8295	48.3053	32.749	41.9388	35.3148	69.2562	48.5096	19.9799	26.9112
2	W	29.8529	34.7153	38.3253	38.703	29.3817	30.4184	44.387	34.5397	54.7691	66.05	28.0302	12.3873	41.164	55.2633	30.0949	32.4516	59.4319	29.0838	21.5312	23.6021	25.9024	15.3889	19.0597	25.0985	41.6	28.6019	46.1886	32.2269	71.9576	50.4589	18.7775	26.1196
3	W	33.9131	38.9428	36.8316	42.9137	35.043	38.6063	37.0814	40.697	52.9035	54.4712	33.1504	12.7809	43.8823	49.3969	49.3034	31.1978	55.8621	24.3906	19.5638	25.0701	26.1621	16.4471	19.6354	27.5526	36.723	28.9232	41.3724	30.7233	66.7481	44.8171	20.9901	29.268
4	W	33.5263	38.3151	35.6001	41.0155	29.4777	33.7271	35.1901	41.6635	46.4065	57.5264	35.4343	10.7338	46.7416	33.7427	41.5697	35.8285	55.7416	32.4106	30.5965	24.2468	28.8634	16.7488	19.8944	25.4257	40.9879	30.9472	43.4924	38.8276	80.9999	52.495	24.7512	33.6075
5	W	35.7344	41.1352	35.472	39.2429	30.4934	33.7271	28.79	46.6481	47.2511	73.9402	40.8285	11.2084	51.0248	33.7346	40.573	30.281	60.2167	29.0838	23.3597	23.4103	22.0754	16.2379	20.1283	26.2265	41.5548	25.8369	45.2861	32.4807	65.3926	55.9042	23.9133	32.6277
6	W	33.5263	38.3151	35.6001	41.0155	30.4934	33.1014	38.289	45.5226	48.5901	60.2407	27.9053	11.7319	46.1424	33.4778	46.8747	19.583	56.9658	32.5419	23.1352	20.7224	25.4956	14.863	19.7935	32.1782	43.8229	23.869	42.676	29.5648	70.3959	45.2444	22.096	30.0735
Treatments
	C - Control
	D - Daytime warming
	N - Nighttime warming
	W - Whole-day warming
Plant species names:
	Pa - Potentilla acaulis L.
	Pb - Potentilla bifurca L.
	Ac - Agropyron cristatum L.
	Pt - Potentilla tanacetifolia Willd.
	Ab - Allium bidentatum Fisch. ex Prokh.
	Sk - Stipa krylovii Roshev.
	Ha - Heteropappus altaicus Wild.
	Af - Artemisia frigida Willd.
Unit: Julian day
